# Supplementary material for: Synergistic effects of combined breathing training and aerobic exercise on cardiopulmonary function in chronic heart failure: a systematic review and meta-analysis
Source: PeerJ. 2026 Mar 18;14:e20954. doi: 10.7717/peerj.20954 (PMC13005616; doi:10.7717/peerj.20954)
Supplement: Supplemental Information 11 [file peerj-14-20954-s011.xlsx]

## Sheet: Sheet1
LVEF(%)
	study	year	n1	mean1	sd1	n2	mean2	sd2
1	Adamopoulos	2014	21	36	11	22	36	9
2	Trevizan	2021	9	27	4.8	12	28.75	8.26
3	Sadek	2024	10	44.3	8.8	10	42.9	8.1
4	Laoutaris	2021	20	31.6	5.7	18	29.1	4.96
LVESD(mm)
	study	year	n1	mean1	sd1	n2	mean2	sd2
1	Adamopoulos	2014	21	51	9	22	51	6
2	Sadek	2024	10	45.6	9.8	10	45.4	12.9
3	Laoutaris	2021	20	54.4	6.74	18	58.7	4.22
LVEDD(mm)
	study	year	n1	mean1	sd1	n2	mean2	sd2
1	Adamopoulos	2014	21	64	9	22	62	6
3	Sadek	2024	10	58.4	7.9	10	56.8	8.4
4	Laoutaris	2021	20	63.8	6.3	18	65.6	4.15
6WMD
	study	year	n1	mean1	sd1	n2	mean2	sd2
1	Sadek	2024	10	567.5	75.9	10	491.5	170
2	Wang	2022	50	374.6	36.56	50	362.54	23.17
3	Winkelmann	2009	12	500	72	12	489	81
4	Laoutaris	2021	20	452.2	53.33	18	455.5	62.81
Qof
	study	year	n1	mean1	sd1	n2	mean2	sd2
1	Wang	2022	50	43.60	2.79	50	49.10	3.15
2	Adamopoulos	2014	21	27.77	11.28	22	38.76	8.68
3	Winkelmann	2009	12	20	15	12	18	15
4	Trevizan	2021	9	22.85	12.8	12	34.95	15.5
5	Laoutaris	2021	20	32.2	5.11	18	40.9	4.89
SPImax(cmH20/s/1000)	SPImax
	study	year	n1	mean1	sd1	n2	mean2	sd2
1	Adamopoulos	2014	21	521.933	147.212	22	351.301	157.249
2	Laoutaris	2021	20	413.6	25.6296	18	312.8	26
PImax(cmH2O)
	study	year	n1	mean1	sd1	n2	mean2	sd2
1	Adamopoulos	2014	21	100.989	22.5095	22	85.1711	24.943
2	Winkelmann	2009	12	95.556	18.6876	12	119.757	13.1734
3	Laoutaris	2021	20	108	12.81	18	87	12.74
VE/VCO2 slope
	study	year	n1	mean1	sd1	n2	mean2	sd2
1	Adamopoulos	2014	21	35.8	6.6	22	36.2	6.4
2	Trevizan	2021	9	36.09	3.6	12	31.75	5.37
3	Wang	2022	50	21.8	1.03	50	24.38	1.83
4	Laoutaris	2021	20	34.8	4.74	18	33.8	3.93
exercise time(min)
	study	year	n1	mean1	sd1	n2	mean2	sd2
1	Adamopoulos	2014	21	10.1	2.1	22	10.6	2.8
2	Sadek	2022	10	13.55	2.88	10	11.15	2.42
3	Wang	2022	50	9.8	1.55	50	8.9	1.83
4	Laoutaris	2021	20	9.58	1.68	18	9.39	1.07
